# Supplementary material for: Challenges in evaluating treatments for COVID-19: The case of in-hospital anticoagulant use and the risk of adverse outcomes
Source: Front Pharmacol. 2022 Nov 24;13:1034636. doi: 10.3389/fphar.2022.1034636 (PMC9729259; doi:10.3389/fphar.2022.1034636)
Supplement: Supplementary file 1 [file Table2.XLSX]

## Sheet: HTN
ICD-10 CODE	ICD-10 CODE DESCRIPTION
I10.X	Essential (primary) hypertension
I11.X	Hypertensive heart disease
I12.X	Hypertensive chronic kidney disease
I13.X	Hypertensive heart and chronic kidney disease
I15.X	Secondary hypertension
I16.X	Hypertensive crisis

## Sheet: CKD
ICD-10 CODE	ICD-10 CODE DESCRIPTION
E10.2	Type 1 diabetes mellitus with renal complications
E11.2	Type 2 diabetes mellitus with renal complications
E13.2	Other specified diabetes mellitus with renal complications
E14.2	Unspecified diabetes mellitus with renal complications
I12.x	Hypertensive renal disease
I13.x	Hypertensive heart and renal disease
N08.x	Glomerular disorders in diseases classified elsewhere
N18.x	Chronic kidney disease
N19.x	Unspecified kidney failure

## Sheet: DM
ICD-10 CODE	ICD-10 CODE DESCRIPTION
E11	Type 2 diabetes mellitus
E11.4	Type 2 diabetes mellitus with neurological complications
E13.4	Other specified diabetes mellitus with neurological complications
E11.3	Type 2 diabetes mellitus with ophthalmic complications
E08.3	Diabetes mellitus due to underlying condition with ophthalmic complications
E09.3	Drug or chemical induced diabetes mellitus with ophthalmic complications
E13.3	Other specified diabetes mellitus with ophthalmic complications
H36.0	Diabetic retinopathy

## Sheet: CAD
ICD-10 CODE	ICD-10 CODE DESCRIPTION
I20.x	Angina pectoris
I21.x	ST elevation (STEMI) and non-ST elevation (NSTEMI) myocardial infarction
I22.x	Subsequent ST elevation (STEMI) and non-ST elevation (NSTEMI) myocardial infarction
I23.x	Certain current complications following ST elevation (STEMI) and non-ST elevation (NSTEMI) myocardial infarction (within the 28 day period)
I24.x	Other acute ischemic heart diseases
I25.x	Chronic ischemic heart disease

## Sheet: Cerebrovascular disease
ICD-10 CODE	ICD-10 CODE DESCRIPTION
I60.x	Nontraumatic subarachnoid hemorrhage
I61.x	Nontraumatic intracerebral hemorrhage
I62.x	Other and unspecified nontraumatic intracranial hemorrhage
I63.x	Cerebral infarction
I65.x	Occlusion and stenosis of precerebral arteries, not resulting in cerebral infarction
I66.x	Occlusion and stenosis of cerebral arteries, not resulting in cerebral infarction
I67.x	Other cerebrovascular diseases
I68.x	Cerebrovascular disorders in diseases classified elsewhere
I69.x	Sequelae of cerebrovascular disease

## Sheet: Atrial fibrillation
ICD-10 CODE	ICD-10 CODE DESCRIPTION
I48	Atrial fibrillation and flutter
I48.0	Paroxysmal atrial fibrillation
I48.1	Persistent atrial fibrillation
I48.11	Longstanding persistent atrial fibrillation
I48.19	Other persistent atrial fibrillation
I48.2	Chronic atrial fibrillation
I48.20	…… unspecified
I48.21	Permanent atrial fibrillation
I48.3	Typical atrial flutter
I48.4	Atypical atrial flutter
I48.9	Unspecified atrial fibrillation and atrial flutter
I48.91	Unspecified atrial fibrillation
I48.92	Unspecified atrial flutter

## Sheet: Mechanical heart valves
ICD-10 CODE	ICD-10 CODE DESCRIPTION
Z95.2	Presence of prosthetic heart valve
Relevant local procedure codes

## Sheet: Coronary revascularization
ICD-10 CODE	ICD-10 CODE DESCRIPTION
0210x	Coronary Artery, One Artery
0211x	Coronary Artery, Two Arteries
0212x	Coronary Artery, Three Arteries
0213x	Coronary Artery, Four or More Arteries
0270x	Coronary Artery, One Artery
0271x	Coronary Artery, Two Arteries
0272x	Coronary Artery, Three Arteries
0273x	Coronary Artery, Four or More Arteries
02Q0x	Coronary Artery, One Artery
02Q1x	Coronary Artery, Two Arteries
02Q2x	Coronary Artery, Three Arteries
02Q3x	Coronary Artery, Four or More Arteries
02S0x	Coronary Artery, One Artery
02S1x	Coronary Artery, Two Arteries

## Sheet: Cancer
ICD-10 CODE	ICD-10 CODE DESCRIPTION
C00-C14	Malignant neoplasms of lip, oral cavity and pharynx
C15-C26	Malignant neoplasms of digestive organs
C30-C39	Malignant neoplasms of respiratory and intrathoracic organs
C40-C41	Malignant neoplasms of bone and articular cartilage
C43-C44	Melanoma and other malignant neoplasms of skin
C45-C49	Malignant neoplasms of mesothelial and soft tissue
C50	Malignant neoplasms of breast
C51-C58	Malignant neoplasms of female genital organs
C60-C63	Malignant neoplasms of male genital organs
C64-C68	Malignant neoplasms of urinary tract
C69-C72	Malignant neoplasms of eye, brain and other parts of central nervous system
C73-C75	Malignant neoplasms of thyroid and other endocrine glands
C7A-C7A	Malignant neuroendocrine tumors
C7B-C7B	Secondary neuroendocrine tumors
C76-C80	Malignant neoplasms of ill-defined, other secondary and unspecified sites
C81-C96	Malignant neoplasms of lymphoid, hematopoietic and related tissue

## Sheet: Sepsis
ICD-10 CODE	ICD-10 CODE DESCRIPTION
A40	Streptococcal sepsis
A41	Other sepsis
A41.0	Sepsis due to Staphylococcus aureus
A41.01	Sepsis due to Methicillin susceptible
A41.02	Sepsis due to Methicillin resistant
A41.1	Sepsis due to other specified staphylococcus
A41.2	Sepsis due to unspecified staphylococcus
A41.3	Sepsis due to Hemophilus influenzae
A41.4	Sepsis due to anaerobes
A41.5	Sepsis due to other Gram-negative organisms
A41.50	Gram-negative sepsis, unspecified
A41.51	Sepsis due to Escherichia coli [E. coli]
A41.52	Sepsis due to Pseudomonas
A41.53	Sepsis due to Serratia
A41.59	Other Gram-negative sepsis
A41.8	Other specified sepsis
A41.81	Sepsis due to Enterococcus
A41.89	Other specified sepsis
A41.9	Sepsis, unspecified organism
R56.2	Severe sepsis

[truncated: 4 more sheets: DIC, Thrombocytopenia, Medications, Major general surgery]
